# Supplementary material for: Expanding the taxonomic and environmental extent of an underexplored carbon metabolism—oxalotrophy
Source: Front Microbiol. 2023 May 4;14:1161937. doi: 10.3389/fmicb.2023.1161937 (PMC10192776; doi:10.3389/fmicb.2023.1161937)
Supplement: Supplementary file 2 [file Table_2.XLSX]

## Sheet: gene_table
Gene	Identifier	Database/Source	Phylum/Class	Genus/Other	Source environment	Other genes co-located on assembly	Comment
FRC	3UBM_A	crystallography	Alphaproteobacteria	Acetobacter	plant	-	beechwood shavings of vinegar plant
FRC	CAL60578	nr	Betaproteobacteria	Herminiimonas	wastewater	+	heavy metal contaminated sludge
FRC	CBH97577	env	Betaproteobacteria	Paraburkholderia	mine drainage	+	-
FRC	EAP9511144	nr	Gammaproteobacteria	Salmonella	gut	-	Homo sapiens; clinical pathogen
FRC	EBO11895	env	Betaproteobacteria	Polynucleobacter	marine	-	-
FRC	EBP68414	env	Betaproteobacteria	Polaromonas	marine	-	-
FRC	ECY09208	env	Alphaproteobacteria	unclassified	marine	-	-
FRC	EDA33472	env	Betaproteobacteria	Paraburkholderia	marine	-	-
FRC	Ga0496625_0044354_144_1418	ht	Alphaproteobacteria	Filomicrobium	hydrothermal vent	-	-
FRC	Ga0496626_0094093_119_1393	ht	Alphaproteobacteria	Algicella	hydrothermal vent	-	-
FRC	Ga0496627_0039728_224_1498	ht	Alphaproteobacteria	Filomicrobium	hydrothermal vent	-	-
FRC	GGL10033	nr	Actinobacteria	Streptomyces	soil	-	coastal France
FRC	GHE94559	nr	Actinobacteria	Streptomyces	soil	-	-
FRC	HBN1710357	nr	Gammaproteobacteria	Escherichia	gut	-	gray-headed flying fox
FRC	KAA0676104	nr	Alphaproteobacteria	Roseomonas	human non-gut	-	breast incision
FRC	MBC7731134	nr	Betaproteobacteria	Bacteriovorax	glacier	-	surface ice
FRC	MBE6280601.1	nr	Bacteroidetes	Bacteroides	gut	+	goat
FRC	MBM3377058	nr	Betaproteobacteria	Pandoraea	freshwater	-	Lake Tanganyika
FRC	MBP6529095	nr	Betaproteobacteria	Polaromonas	wastewater	-	-
FRC	MBR5999861	nr	Betaproteobacteria	Oxalobacter	gut	-	water buffalo
FRC	MBS0444377	nr	Betaproteobacteria	Polaromonas	wastewater	-	activated sludge
FRC	MBS1187097	nr	Betaproteobacteria	Paraburkholderia	soil	-	wetland
FRC	MBS1695970	nr	Actinobacteria	Mycolicibacterium	wastewater	-	activated sludge
FRC	MBT3046134	nr	Betaproteobacteria	Paraburkholderia	invertebrate_marine	+	mollusk gill
FRC	MBU3669760	nr	Betaproteobacteria	Polynucleobacter	freshwater	-	lake
FRC	MBV8260411	nr	Betaproteobacteria	Paraburkholderia	soil	+	-
FRC	MBX9800059	nr	Betaproteobacteria	Janthinobacterium	freshwater	-	commercial building chloraminated tap water
FRC	MBY0340442	nr	Betaproteobacteria	Janthinobacterium	freshwater	-	commercial building chloraminated tap water
FRC	MCD8395214.1	nr	Bacteroidetes	Duncaniella	gut	-	koala
FRC	MCG6863807	nr	Betaproteobacteria	Janthinobacterium	soil	-	vegetated salt marsh
FRC	MCL4495973	nr	Actinobacteria	Mycolicibacterium	mine drainage	-	-
FRC	MCL5116534	nr	Actinobacteria	Mycolicibacterium	mine drainage	-	-
FRC	MCM1129353	nr	Betaproteobacteria	Oxalobacter	gut	+	wild rodent
FRC	MNJ94571	env	Betaproteobacteria	Janthinobacterium	compost	+	garden
FRC	MNJ95754	env	Betaproteobacteria	Janthinobacterium	compost	+	garden
FRC	MNL02874	env	Betaproteobacteria	Cupriavidus	compost	-	garden
FRC	MNL03241	env	Betaproteobacteria	Cupriavidus	compost	-	garden
FRC	MNM61230	env	Betaproteobacteria	Cupriavidus	compost	-	garden
FRC	MNR84403	env	Betaproteobacteria	Janthinobacterium	compost	-	garden
FRC	MNS57607	env	Betaproteobacteria	Cupriavidus	compost	-	garden
FRC	OIQ90253	env	Betaproteobacteria	Paraburkholderia	mine drainage	-	-
FRC	OIQ98741	env	Betaproteobacteria	Paraburkholderia	mine drainage	+	-
FRC	PAG1_G001168	fung	Oomycota	Pythium	plant	-	root rot pathogen
FRC	PAR_G010564	fung	Oomycota	Pythium	plant	-	corn, rice, soybean rhizosphere
FRC	PIR_G010983	fung	Oomycota	Globisporangium	soil	-	-
FRC	PITG_00287	fung	Oomycota	Phytophthora	plant	-	potato
FRC	PIW_G013272	fung	Oomycota	Globisporangium	soil	-	-
FRC	PSR22354	nr	Firmicutes	Sulfobacillus	mine drainage	-	fungal streamer biofilm filtrate
FRC	PSR23741.1	nr	Firmicutes	Sulfobacillus	mine drainage	-	fungal streamer biofilm filtrate
FRC	PVE_G001121	fung	Oomycota	Phytopythium	plant	-	sugar cane
FRC	PYN77492	nr	Betaproteobacteria	Pandoraea	soil	-	tempereate grassland
FRC	PYV94470	nr	Acidobacteria	unclassified	soil	-	temperate grassland
FRC	PYV94470.1	nr	Acidobacteria	unclassified	soil	-	temperate grassland
FRC	RYG11098	nr	Betaproteobacteria	Pandoraea	plant	-	poplar phyllosphere
FRC	RZL64184	nr	Betaproteobacteria	Variovorax	plant	-	poplar phyllosphere
FRC	SUZ48202	env	Actinobacteria	Amycolatopsis	marine	-	-
FRC	SUZ53455	env	Alphaproteobacteria	Skermanella	marine	-	-
FRC	SUZ73662	env	Alphaproteobacteria	Nisaea	marine	-	-
FRC	SVA01481	env	Alphaproteobacteria	Nisaea	marine	-	-
FRC	SVA42461	env	Alphaproteobacteria	Skermanella	marine	-	-
FRC	SVA42687	env	Betaproteobacteria	Cupriavidus	marine	-	-
FRC	SVA77740	env	Betaproteobacteria	Polynucleobacter	marine	-	-
FRC	SVA99333	env	Alphaproteobacteria	unclassified	marine	-	-
FRC	TAL55822	nr	Betaproteobacteria	Paraburkholderia	subsurface_aquatic	-	groundwater
FRC	TMB11420	nr	Betaproteobacteria	Pandoraea	soil	-	temperate grassland
FRC	TMH77151	nr	Betaproteobacteria	Paraburkholderia	soil	-	temperate grassland
FRC	UCH18184	nr	Betaproteobacteria	Burkholderiales	marine sediment	+	Pearl River estuarine sediment core
FRC	WP_005876312	nr	Betaproteobacteria	Oxalobacter	gut	+	Homo sapiens
FRC	WP_005880857	nr	Betaproteobacteria	Oxalobacter	gut	+	Homo sapiens
FRC	WP_019905095	nr	Alphaproteobacteria	Methylobacterium	freshwater	-	Lake Washington
FRC	WP_023978912	nr	Alphaproteobacteria	Asaia	invertebrate_terrestrial	+	mosquito
FRC	WP_028204843	nr	Betaproteobacteria	Pandoraea	plant	-	mimosa tree rhizosphere
FRC	WP_029009646	nr	Alphaproteobacteria	Azorhizobium	plant	-	kallar grass roots, salt-affected soil
FRC	WP_035841799	nr	Alphaproteobacteria	Allgaiera	hydrothermal vent	-	-
FRC	WP_042887609	nr	Betaproteobacteria	Cupriavidus	subsurface	-	iron redox transition zone sediments and/or groundwater
FRC	WP_044405927	nr	Betaproteobacteria	Polynucleobacter	marine	-	Baltic Sea surface water
FRC	WP_045835350	nr	Betaproteobacteria	Pandoraea	freshwater	-	Lake Washington
FRC	WP_047254804	nr	Gammaproteobacteria	Moellerella	gut	+	deer
FRC	WP_051745570	nr	Actinobacteria	Streptomyces	soil	-	-
FRC	WP_051979048.1	nr	Acidobacteria	Edaphobacter	soil	+	-
FRC	WP_055207157.1	nr	Firmicutes	Clostridium	gut	+	Homo sapiens
FRC	WP_059127883	nr	Actinobacteria	Streptomyces	soil	-	forest
FRC	WP_064959193	nr	Actinobacteria	Mycolicibacterium	human non-gut	-	clinical pathogen
FRC	WP_067709592	nr	Gammaproteobacteria	Erwinia	plant	+	grapevine endophyte
FRC	WP_087656873	nr	Betaproteobacteria	Caballeronia	soil	-	-
FRC	WP_089226483	nr	Actinobacteria	Actinacidiphila	soil	-	-
FRC	WP_090535654	nr	Betaproteobacteria	Paraburkholderia	soil	-	-
FRC	WP_092309966	nr	Betaproteobacteria	Cupriavidus	plant	-	agave rhizosphere
FRC	WP_102245853	nr	Betaproteobacteria	Aromatoleum	marine	-	-
FRC	WP_103375561	nr	Firmicutes	Sulfobacillus	mine drainage	-	-
FRC	WP_112175527	nr	Betaproteobacteria	Paraburkholderia	soil	-	-
FRC	WP_112990846	nr	Betaproteobacteria	Herminiimonas	subsurface_aquatic	-	borehole
FRC	WP_121625923	nr	Alphaproteobacteria	Xanthobacter	plant	-	-
FRC	WP_126996062	nr	Alphaproteobacteria	Azospirillum	plant	-	animal feed
FRC	WP_127358281	nr	Actinobacteria	Actinacidiphila	soil	-	-
FRC	WP_129773071	nr	Actinobacteria	Streptomyces	plant	-	fir tree and/or varied rag lichen
FRC	WP_133647489	nr	Betaproteobacteria	Caballeronia	soil	-	forest
FRC	WP_140636714	nr	Betaproteobacteria	Pseudorivibacter	plant	+	tea garden rhizosphere
FRC	WP_141836608	nr	Betaproteobacteria	Herbaspirillum	plant	-	beachgrass rhizosphere
FRC	WP_150568242	nr	Betaproteobacteria	Pandoraea	human non-gut	-	cystic fibrosis patient
FRC	WP_151665681	nr	Gammaproteobacteria	Shigella	gut	-	Homo sapiens
FRC	WP_158792022	nr	Acidobacteria	Granulicella	soil	+	-
FRC	WP_158792022.1	nr	Acidobacteria	Granulicella	soil	-	-
FRC	WP_158902125	nr	Betaproteobacteria	Paraburkholderia	soil	+	-
FRC	WP_159598194	nr	Alphaproteobacteria	Starkeya	human non-gut	+	clinical pathogen
FRC	WP_166101736	nr	Betaproteobacteria	Duganella	plant	-	tree sap
FRC	WP_175109953	nr	Betaproteobacteria	Cupriavidus	soil	-	forest
FRC	WP_188382071	nr	Betaproteobacteria	Oxalibacterium	gut	-	chicken
FRC	WP_188395700	nr	Betaproteobacteria	Oxalibacterium	soil	-	ice plant litter
FRC	WP_189109768	nr	Actinobacteria	Streptomyces	invertebrate_terrestrial	-	Camponotus ant
FRC	WP_189893385	nr	Actinobacteria	Streptomyces	soil	+	-
FRC	WP_210949150	nr	Actinobacteria	Streptomyces	soil	-	-
FRC	WP_213767668	nr	Betaproteobacteria	Caballeronia	soil	+	decaying Norway spruce
FRC	WP_213772956	nr	Alphaproteobacteria	Bradyrhizobium	soil	+	decaying Norway spruce
FRC	WP_219323024	nr	Alphaproteobacteria	Azorhizobium	freshwater sediment	-	wetland soil
FRC	WP_227323040	nr	Alphaproteobacteria	Acidisoma	soil	+	decaying oak heartwood
FRC	WP_233863551	nr	Betaproteobacteria	Variovorax	soil	-	forest
FRC	WP_238310329	nr	Alphaproteobacteria	Methylorubrum	freshwater sediment	-	Lake Mendota
FRC	WP_240173931	nr	Actinobacteria	Mycobacterium	human non-gut	-	clinical pathogen
FRC	WP_246794260	nr	Betaproteobacteria	Burkholderia	soil	-	coastal leaf litter
FRC	WP_247200163	nr	Alphaproteobacteria	Starkeya	plant	-	rice straw
FRC	WP_251780420	nr	Betaproteobacteria	Schlegelella	marine sediment	-	intertidal mangrove sediment
OXC	ANW64190	nr	Actinobacteria	Streptomyces	wastewater	-	activated sludge
OXC	AQT82085	nr	Actinobacteria	Streptomyces	soil	-	-
OXC	AUW95229	nr	Firmicutes	Sulfobacillus	mine drainage	-	-
OXC	CAE8740054	nr	Alveolata	Polarella	marine	-	Baffin Bay arctic
OXC	CAL60577	nr	Betaproteobacteria	Herminiimonas	wastewater	+	heavy metal contaminated sludge from industrial wastewater treatment plant
OXC	CBH97581	env	Betaproteobacteria	Caballeronia	mine drainage	+	-
OXC	CIHG_07641	fung	Ascomycetes	Coccidioides	soil	-	desert
OXC	EBO67963	env	Betaproteobacteria	Polaromonas	marine	-	-
OXC	EBO71482	env	Betaproteobacteria	beta proteobacterium CB	marine	-	-
OXC	EBO73352	env	Betaproteobacteria	beta proteobacterium CB	marine	-	-
OXC	EBQ56621	env	Alphaproteobacteria	Breoghania	marine	-	-
OXC	EDA79603	env	Alphaproteobacteria	Phreatobacter	marine	-	-
OXC	EDH64705	env	Alphaproteobacteria	Phreatobacter	marine	-	-
OXC	Ga0496625_0045169_184_1923	ht	Alphaproteobacteria	Breoghania	hydrothermal vent	-	-
OXC	Ga0496625_0110837_2_1594	ht	Alphaproteobacteria	Rhodopseudomonas	hydrothermal vent	-	-
OXC	Ga0496626_0024042_153_1913	ht	Alphaproteobacteria	Breoghania	hydrothermal vent	-	-
OXC	Ga0496633_0027906_715_2454	ht	Alphaproteobacteria	Breoghania	hydrothermal vent	-	-
OXC	Ga0496633_0029003_1843_3552	ht	Alphaproteobacteria	Breoghania	hydrothermal vent	-	-
OXC	Ga0496634_0036573_201_1940	ht	Alphaproteobacteria	Pseudorhodoplanes	hydrothermal vent	-	-
OXC	Ga0496646_0004674_3489_5237	ht	Alphaproteobacteria	Breoghania	hydrothermal vent	-	-
OXC	Ga0496646_0021131_1090_2781	ht	Alphaproteobacteria	Breoghania	hydrothermal vent	-	-
OXC	Ga0496661_0005442_4846_6591	ht	Alphaproteobacteria	Breoghania	hydrothermal vent	-	-
OXC	Ga0496661_0039977_581_2323	ht	Alphaproteobacteria	Phreatobacter	hydrothermal vent	-	-
OXC	Ga0496667_0001741_2961_4706	ht	Alphaproteobacteria	Breoghania	hydrothermal vent	-	-
OXC	Ga0496670_0003127_8653_10362	ht	Alphaproteobacteria	Breoghania	hydrothermal vent	-	-
OXC	Ga0496672_0019182_55_1800	ht	Alphaproteobacteria	Breoghania	hydrothermal vent	-	-
OXC	GBE43891	nr	Alphaproteobacteria	Phreatobacter	subsurface	-	sub-seafloor massive sulfide deposit, Southern Mariana Trough
OXC	HBN1784492	nr	Gammaproteobacteria	Obesumbacterium	gut	-	Pteropus policephalus feces
OXC	HIM77263	nr	Alphaproteobacteria	Breoghania	hydrothermal vent	-	plume sample Mid Cayman Rise
OXC	KAF1069034	nr	Betaproteobacteria	Variovorax	invertebrate_terrestrial	-	eggs of crop pest beetle Lagria villosa
OXC	KJK17260	nr	Betaproteobacteria	Ralstonia	soil	-	-
OXC	KKM97779	env	Alphaproteobacteria	Breoghania	marine sediment	-	Lokis castle hydrothermal vent sediment
OXC	MAI44600	nr	Alphaproteobacteria	Phreatobacter	marine	-	5-1000 m depth pelagic Mediterranean
OXC	MBA3588940	nr	Betaproteobacteria	Variovorax	soil	-	0-5 cm mineral soil in Mackay Glacier regions
OXC	MBB3211241	nr	Betaproteobacteria	Paraburkholderia	soil	-	rhizosphere
OXC	MBE0614802	nr	Betaproteobacteria	Glaciimonas	marine sediment	-	methane- and iron-fed bioreactor biomass inoculated with 37-42 cm depth Bothnian Sea sedmients
OXC	MBE3602156	nr	Gammaproteobacteria	Providencia	subsurface	-	coal seam
OXC	MBE6280600	nr	Bacteroidetes	Bacteroides	gut	+	goat
OXC	MBJ7379365	nr	Betaproteobacteria	beta proteobacterium CB	freshwater	-	near shore cyanobacterial bloom, Lake Superior
OXC	MBJ7475366	nr	Betaproteobacteria	Paraburkholderia	freshwater	-	near shore cyanobacterial bloom
OXC	MBJ7502882	nr	Betaproteobacteria	Polynucleobacter	freshwater	-	near shore cyanobacterial bloom
OXC	MBK6805618	nr	Betaproteobacteria	Betaproteobacteria bacterium UKL13-2	wastewater	-	activated sludge
OXC	MBL4721348	nr	Alphaproteobacteria	Bosea	subsurface	-	formation fluids from subseafloor aquifer
OXC	MBL8384444	nr	Betaproteobacteria	Burkholderia	compost	-	bioreactor
OXC	MBM3545765	nr	Alphaproteobacteria	Bosea	freshwater	-	80m depth Lake Tanganyika
OXC	MBO0736076	nr	Alphaproteobacteria	unclassified	soil	-	termite
OXC	MBO4789608	nr	Betaproteobacteria	Oxalobacter	gut	-	Homo sapiens
OXC	MBQ2436275	nr	Gammaproteobacteria	Providencia	gut	-	dairy cattle
OXC	MBR2119238	nr	Alphaproteobacteria	Tardiphaga	gut	-	sheep
OXC	MBS1170299	nr	Betaproteobacteria	Oxalobacter	soil	-	wetland
OXC	MBT3046143	nr	Betaproteobacteria	Paraburkholderia	invertebrate_marine	+	sandy sediment in sea grass bed-inhabiting mollusc gill
OXC	MBU2533856	nr	Alphaproteobacteria	Phreatobacter	subsurface	-	groundwater
OXC	MBU6460014	nr	Betaproteobacteria	Herminiimonas	mine drainage	-	rare earth elements-acid mine drainage contaminated river water
OXC	MBV8260412	nr	Betaproteobacteria	Paraburkholderia	soil	+	-
OXC	MBV8361049	nr	Deltaproteobacteria	Providencia	soil	-	-
OXC	MBV8361477	nr	Deltaproteobacteria	unclassified	soil	-	-
OXC	MBV8442238	nr	Alphaproteobacteria	unclassified	soil	-	-
OXC	MBV8450674	nr	Betaproteobacteria	Paraburkholderia	soil	-	-
OXC	MBV8772213	nr	Deltaproteobacteria	unclassified	soil	-	-
OXC	MBV9670087	nr	Acidobacteria	unclassified	soil	-	-
OXC	MBX3187293	nr	Actinobacteria	Streptomyces	wastewater	-	activated sludge
OXC	MBX3715548	nr	Betaproteobacteria	Betaproteobacteria bacterium UKL13-2	compost	-	bioreactor
OXC	MBX9849402	nr	Betaproteobacteria	Rhodocyclaceae	freshwater	-	commercial building chloraminated tap water
OXC	MCB9018377	nr	Fusobacteria	Cetobacterium	wastewater	-	activated sludge
OXC	MCD7938582	nr	Bacteroidetes	Bacteroides	gut	-	koala feces
OXC	MNJ95753	env	Betaproteobacteria	Janthinobacterium	compost	+	garden
OXC	MNM69710	env	Betaproteobacteria	Cupriavidus	compost	-	garden
OXC	MNS54089	env	Betaproteobacteria	Cupriavidus	soil	-	garden
OXC	MPZ57212	nr	Alphaproteobacteria	Phreatobacter	soil	-	1 m depth dinosaur fossil bone sediment
OXC	NBP20364	nr	Betaproteobacteria	Polynucleobacter	freshwater	-	water samples from lakes and estuaries along the Chattahoochee River
OXC	NBS81302	nr	Betaproteobacteria	Caballeronia	freshwater	-	water samples from lakes and estuaries along the Chattahoochee River
OXC	NLC24267	nr	Betaproteobacteria	Oxalobacter	compost	-	bioreactor
OXC	NNF79176	nr	Alphaproteobacteria	Tardiphaga	freshwater sediment	-	0-17 cm permeable sediment, intertidal zone
OXC	OIQ98740	env	Betaproteobacteria	Polaromonas	mine drainage	+	-
OXC	OLA80134	nr	Alphaproteobacteria	Azospirillum	gut	-	human
OXC	pdb|2JIB|A	crystallography	Betaproteobacteria	Oxalobacter	gut	-	Homo sapiens
OXC	pdb|2JIB|B	crystallography	Betaproteobacteria	Oxalobacter	gut	-	Homo sapiens
OXC	PSR26909	nr	Firmicutes	Sulfobacillus	mine drainage	-	fungal streamer biofilm infiltrate, Richmond Mine
OXC	PSR33995	nr	Firmicutes	Sulfobacillus	mine drainage	-	fungal streamer biofilm filtrate
OXC	PYV94469	nr	Acidobacteria	unclassified	soil	-	meadow
OXC	RUP05397	nr	Actinobacteria	Mycobacterium	freshwater	-	-
OXC	SIT15913	nr	Alphaproteobacteria	Phreatobacter	freshwater sediment	-	Ebinur Lake wetlands
OXC	SJAG_00706	fung	Ascomycetes	Schizosaccharomyces	fermentation	-	-
OXC	SOCG_03431	fung	Ascomycetes	Schizosaccharomyces	fermentation	-	-
OXC	SUZ89683	env	Alphaproteobacteria	Breoghania	marine	-	-
OXC	SVB77191	env	Alphaproteobacteria	Phreatobacter	marine	-	-
OXC	TAK85466	nr	Betaproteobacteria	Polaromonas	subsurface	-	groundwater
OXC	TMH27423	nr	Betaproteobacteria	Betaproteobacteria bacterium GR16-43	soil	-	temperate grassland
OXC	TMJ73271	nr	Alphaproteobacteria	unclassified	soil	-	temperate grassland
OXC	UCH19142	nr	Betaproteobacteria	Burkholderiales	marine sediment	+	Pearl River estuarine sediment core
OXC	WP_001283514	nr	Gammaproteobacteria	Escherichia	gut	-	bovine feces
OXC	WP_002716241	nr	Alphaproteobacteria	Afipia	human non-gut	-	lymph node tissue
OXC	WP_005877945	nr	Betaproteobacteria	Oxalobacter	gut	+	Homo sapiens
OXC	WP_005881708	nr	Betaproteobacteria	Oxalobacter	gut	+	Homo sapiens
OXC	WP_020176835	nr	Alphaproteobacteria	Methyloferula	freshwater	-	Lake Washington
OXC	WP_023978911	nr	Alphaproteobacteria	Asaia	soil	+	garden
OXC	WP_034776346	nr	Bacteroidetes	Phocaeicola	gut	-	healthy chicken caecum
OXC	WP_047254803	nr	Gammaproteobacteria	Moellerella	gut	+	deer
OXC	WP_051979047	nr	Acidobacteria	Edaphobacter	soil	+	Germany
OXC	WP_055140167	nr	Betaproteobacteria	Burkholderia	plant	-	rice rhizosphere
OXC	WP_055207156	nr	Firmicutes	Clostridium	gut	+	Homo sapiens
OXC	WP_055533782	nr	Actinobacteria	Streptomyces	soil	-	bamboo forest
OXC	WP_061498921	nr	Betaproteobacteria	Polaromonas	soil	-	sand particles coated on a meteorite fragment buried in sandy soil of a semi-arid region of South Tunisia
OXC	WP_061553823	nr	Gammaproteobacteria	Obesumbacterium	fermentation	-	contaminant in ale yeast
OXC	WP_064884103	nr	Actinobacteria	Mycobacterium	human non-gut	-	-
OXC	WP_067709594	nr	Gammaproteobacteria	Erwinia	plant	+	grapevine endophyte
OXC	WP_073878843	nr	Actinobacteria	Mycobacterium	human non-gut	-	blood
OXC	WP_075157131	nr	Betaproteobacteria	Burkholderia	plant	-	tomato rhizosphere
OXC	WP_083085317	nr	Actinobacteria	Mycobacterium	human non-gut	-	sputum
OXC	WP_084150484	nr	Betaproteobacteria	Variovorax	soil	-	Australia
OXC	WP_085198846	nr	Actinobacteria	Mycobacterium	human non-gut	-	sputum
OXC	WP_099915081	nr	Betaproteobacteria	Glaciimonas	glacier	-	Ulugh Muztagh Glacier ice core
OXC	WP_102140040	nr	Gammaproteobacteria	Providencia	gut	-	Homo sapiens
OXC	WP_103944509	nr	Actinobacteria	Thermomonospora	soil	-	Japan
OXC	WP_108468677	nr	Betaproteobacteria	beta proteobacterium CB	freshwater	-	planktonic freshwater, Lake Sevan, Armenia
OXC	WP_110856692	nr	Betaproteobacteria	Burkholderia	plant	-	maize rhizosphere
OXC	WP_111862994	nr	Actinobacteria	Actinomadura	invertebrate_aquatic	-	coral reef Craniella
OXC	WP_111935053	nr	Betaproteobacteria	Paraburkholderia	plant	-	moss gametophytes, nutrient-poor plant communities, southern Baltic Sea coast
OXC	WP_116613958	nr	Betaproteobacteria	Burkholderia	plant	-	rice rhizosphere
OXC	WP_118181072	nr	Betaproteobacteria	Paraburkholderia	soil	-	20 cm depth forest
OXC	WP_121144160	nr	Gammaproteobacteria	Providencia	gut	-	wild boar
OXC	WP_124297085	nr	Alphaproteobacteria	Acetobacter	plant	-	fermented foods, fruits, and fruit fly gut
OXC	WP_124501257	nr	Betaproteobacteria	Caballeronia	soil	-	Puerto Rico
OXC	WP_127101810	nr	Alphaproteobacteria	Asaia	invertebrate_terrestrial	-	mosquito
OXC	WP_137175821	nr	Betaproteobacteria	Massilia	soil	-	-
OXC	WP_140636716	nr	Betaproteobacteria	Pseudorivibacter	plant	+	tea garden rhizosphere
OXC	WP_141377443	nr	Alphaproteobacteria	Acetobacter	freshwater	-	ditch water Delft, Netherlands
OXC	WP_141514075	nr	Betaproteobacteria	Polaromonas	soil	-	willow forest
OXC	WP_144157433	nr	Betaproteobacteria	Glaciimonas	soil	-	isolated with Fagus sylvatica mycelium on decaying beech wood
OXC	WP_145895136	nr	Betaproteobacteria	Variovorax	wastewater	-	China
OXC	WP_158792023	nr	Acidobacteria	Granulicella	soil	+	spruce forest
OXC	WP_158902123	nr	Betaproteobacteria	Burkholderia	soil	+	Czech Republic
OXC	WP_159598193	nr	Alphaproteobacteria	Starkeya	human non-gut	+	clinical pathogen
OXC	WP_163074415	nr	Alphaproteobacteria	Starkeya	plant	-	plantain rhizosphere
OXC	WP_163756064	nr	Actinobacteria	Mycobacterium	freshwater	-	stream
OXC	WP_166098283	nr	Alphaproteobacteria	Bradyrhizobium	plant	-	soybean rhizosphere
OXC	WP_171164183	nr	Betaproteobacteria	Usitatibacter	soil	-	beech forest
OXC	WP_174252067	nr	Betaproteobacteria	Polaromonas	freshwater	-	tapwater
OXC	WP_176993566	nr	Actinobacteria	Prescottella	soil	-	-
OXC	WP_183009870	nr	Alphaproteobacteria	Gluconacetobacter	plant	-	-
OXC	WP_184056026	nr	Betaproteobacteria	Caballeronia	soil	-	-
OXC	WP_186273597	nr	Actinobacteria	Mycobacterium	human non-gut	-	sputum
OXC	WP_187075947	nr	Betaproteobacteria	Polaromonas	marine	-	seawater
OXC	WP_189893387	nr	Actinobacteria	Streptomyces	soil	+	-
OXC	WP_200611635	nr	Alphaproteobacteria	Breoghania	marine sediment	-	intertidal mangrove sediment Beibu Gulf
OXC	WP_206111094	nr	Betaproteobacteria	Pandoraea	human non-gut	-	sputum, cystic fibrosis patient
OXC	WP_206456428	nr	Alphaproteobacteria	Rhodopseudomonas	marine sediment	-	deep-sea cold-seep South China Sea
OXC	WP_209938679	nr	Betaproteobacteria	Caballeronia	plant	-	Leucaena nodule Mexico
OXC	WP_213767669	nr	Betaproteobacteria	Caballeronia	soil	+	temperate mixed forest
OXC	WP_213772955	nr	Alphaproteobacteria	Bradyrhizobium	soil	+	temperate mixed forest
OXC	WP_217347769	nr	Betaproteobacteria	Pandoraea	atmosphere	-	26km altitude New Mexico
OXC	WP_227323039	nr	Alphaproteobacteria	Acidisoma	soil	+	decaying oak heartwood
OXC	WP_233151644	nr	Betaproteobacteria	Pandoraea	freshwater	-	Lake Lanier
OXC	WP_240222083	nr	Fusobacteria	Cetobacterium	gut	-	zebrafish
OXC	WP_246270116	nr	Betaproteobacteria	Paraburkholderia	soil	-	forest
OXDD	A1O5_10862	fung	Ascomycetes	Cladophialophora	-	-	-
OXDD	AGR57_13201	fung	Basidiomycetes	Phanerochaete	-	-	-
OXDD	BBP87973	nr	Firmicutes	Bacillus	plant	-	isolated from fermented soybean paste
OXDD	ECV11556	env	Betaproteobacteria	Burkholderia	marine	-	-
OXDD	Ga0496625_0074870_876_1922	ht	Alphaproteobacteria	Kaistia	hydrothermal vent	-	-
OXDD	Ga0496645_0016463_1316_2362	ht	Alphaproteobacteria	Kaistia	hydrothermal vent	-	-
OXDD	Ga0496646_0000084_62861_63910	ht	Bacteroidota	Epilithonimonas	hydrothermal vent	-	-
OXDD	Ga0496672_0005142_1867_2910	ht	Ascomycetes	Purpureocillium	hydrothermal vent	-	-
OXDD	KMY46851	nr	Firmicutes	Bacillus	soil	-	-
OXDD	MBO0780605	nr	Chloroflexi	Ktedonospora	invertebrate_terrestrial	-	termite
OXDD	MMZ38972	env	Gammaproteobacteria	Serratia	compost	-	-
OXDD	MMZ44515	env	Firmicutes	Cohnella	compost	-	-
OXDD	MMZ54335	env	Firmicutes	Cohnella	compost	-	-
OXDD	MNB71071	env	Firmicutes	Cohnella	compost	-	-
OXDD	MNB79006	env	Firmicutes	Cohnella	compost	-	-
OXDD	MNB89813	env	Firmicutes	Cohnella	compost	-	-
OXDD	MND68096	env	Alphaproteobacteria	Rhizobium	compost	-	-
OXDD	MNG59115	env	Gammaproteobacteria	Serratia	compost	-	-
OXDD	MNG83494	env	Gammaproteobacteria	Serratia	compost	-	-
OXDD	MNI10238	env	Firmicutes	Cohnella	compost	-	-
OXDD	MNI19480	env	Firmicutes	Cohnella	compost	-	-
OXDD	MNK53570	env	Alphaproteobacteria	Rhizobium	compost	-	-
OXDD	MNO21225	env	Firmicutes	Cohnella	compost	-	-
OXDD	MNO23157	env	Firmicutes	Cohnella	compost	-	-
OXDD	MNO32879	env	Firmicutes	Cohnella	compost	-	-
OXDD	MNO55919	env	Firmicutes	Cohnella	compost	-	-
OXDD	MNS37131	env	Alphaproteobacteria	Rhizobium	compost	-	-
OXDD	MNU53263	env	Alphaproteobacteria	Rhizobium	compost	-	-
OXDD	MNW27614	env	Firmicutes	Cohnella	compost	-	-
OXDD	MNW41312	env	Firmicutes	Cohnella	compost	-	-
OXDD	MNW41966	env	Firmicutes	Cohnella	compost	-	-
OXDD	MNW53463	env	Firmicutes	Cohnella	compost	-	-
OXDD	SPPG_04949	fung	Chytridiomycota	Spizellomyces	soil	-	-
OXDD	TMD58339	nr	Chloroflexi	unclassified	soil	-	temperate grassland
OXDD	WP_007613711	nr	Firmicutes	Bacillus	plant	-	wild cherry leaf
OXDD	WP_020452974	nr	Firmicutes	Bacillus	soil	-	-
OXDD	WP_076760833	nr	Firmicutes	Bacillus	soil	-	1-3 cm depth desert, Isreal
OXDD	WP_088117465	nr	Firmicutes	Bacillus	plant	-	-
OXDD	WP_098391671	nr	Firmicutes	Bacillus	plant	-	soybean core
OXDD	WP_106360002	nr	Firmicutes	Bacillus	soil	-	-
OXDD	WP_154711434	nr	Firmicutes	Bacillus	soil	-	-
OXDD	WP_171418213	nr	Firmicutes	Paenibacillus	soil	-	-
OXDD	WP_175075511	nr	Firmicutes	Bacillus	soil	-	chaparral biome
OXDD	WP_207229256	nr	Chloroflexi	Ktedonospora	soil	-	red soil China
OXDD	WP_220195815	nr	Chloroflexi	Ktedonospora	invertebrate_terrestrial	-	ant nest
OXDD	WP_259424190	nr	Firmicutes	Bacillus	soil	-	commercial plant nursery, Vietnam
OXLT	AFLA_097710	fung	Ascomycetes	Aspergillus	-	-	-
OXLT	BO70DRAFT_428587	fung	Ascomycetes	Aspergillus	fermentation	-	-
OXLT	EDA42887	env	Betaproteobacteria	Paraburkholderia	marine	-	-
OXLT	EDA70389	env	Betaproteobacteria	Paraburkholderia	marine	-	-
OXLT	F9C07_11509	fung	Ascomycetes	Aspergillus	plant	-	peanut mold
OXLT	Ga0496633_0000486_29460_30734	ht	Firmicutes - Clostridia	Carboxydocella	hydrothermal vent	-	-
OXLT	Ga0496670_0000426_16072_17373	ht	Bacteroidota	Maribellus	hydrothermal vent	-	-
OXLT	HBC97887	nr	Firmicutes	Moorella	fermentation	-	-
OXLT	KAF0226253	nr	Firmicutes	Erysipelotrichaceae	subsurface	-	groundwater
OXLT	KLU62001	nr	Firmicutes	Peptococcaceae	mine drainage	-	-
OXLT	MBA7480659	env	Alphaproteobacteria	Bradyrhizobium	suburface	-	deep marine sediment
OXLT	MBP2653424	nr	Firmicutes	Moorella	soil	-	wetland
OXLT	MBS1185990	nr	Betaproteobacteria	Burkholderiales	soil	-	wetland
OXLT	MBS7404854	nr	Betaproteobacteria	Oxalobacter	gut	-	pig
OXLT	MCL4514754	nr	Firmicutes	Thermosediminibacter	mine drainage	-	-
OXLT	MCM1128756	nr	Betaproteobacteria	Oxalobacter	gut	+	wild rodent
OXLT	MNJ87736	env	Betaproteobacteria	Janthinobacterium	compost	-	garden
OXLT	MNJ87774	env	Betaproteobacteria	Janthinobacterium	compost	-	garden
OXLT	MNJ94365	env	Betaproteobacteria	Janthinobacterium	compost	+	garden
OXLT	MNK15440	env	Betaproteobacteria	Janthinobacterium	compost	-	garden
OXLT	MNK84446	env	Betaproteobacteria	Cupriavidus	compost	-	garden
OXLT	MNK93796	env	Betaproteobacteria	Herbaspirillum	compost	-	garden
OXLT	MNS50246	env	Betaproteobacteria	Cupriavidus	compost	-	garden
OXLT	NLC22899	nr	Betaproteobacteria	Oxalobacter	compost	-	bioreactor
OXLT	OIQ70366	env	Betaproteobacteria	Janthinobacterium	mine drainage	-	-
OXLT	OIQ78246	env	Betaproteobacteria	Polynucleobacter	mine drainage	-	-
OXLT	OIQ78600	env	Betaproteobacteria	Pandoraea	mine drainage	-	-
OXLT	OIQ82259	env	Betaproteobacteria	Polynucleobacter	mine drainage	-	-
OXLT	OIQ98738	env	Betaproteobacteria	Collimonas	mine drainage	+	-
OXLT	OIR01875	env	Alphaproteobacteria	Chenggangzhangella	mine drainage	-	-
OXLT	P170DRAFT_352417	fung	Ascomycetes	Aspergillus	plant	-	agroproduct contaminant
OXLT	WP_005877928	nr	Betaproteobacteria	Oxalobacter	gut	+	Homo sapiens
OXLT	WP_005881678	nr	Betaproteobacteria	Oxalobacter	gut	+	Homo sapiens
OXLT	WP_007062744	nr	Firmicutes	Moorella	wastewater	-	agricultural settling lagoon
OXLT	WP_032079126	nr	Firmicutes	Clostridium	mine drainage	-	-
OXLT	WP_039007759	nr	Betaproteobacteria	Cupriavidus	soil	-	-
OXLT	WP_063599911	nr	Firmicutes	Clostridium	fermentation	-	-
OXLT	WP_065079321	nr	Firmicutes	Clostridium	compost	-	-
OXLT	WP_091647923	nr	Firmicutes	Megasphaera	fermentation	-	-
OXLT	WP_106009503	nr	Firmicutes	Clostridium	fermentation	-	-
OXLT	WP_120187854	nr	Firmicutes	Ammoniphilus	plant	-	sorrel rhizosphere
OXLT	WP_120188657	nr	Firmicutes	Ammoniphilus	plant	-	sorrel rhizosphere
OXLT	WP_120190894	nr	Firmicutes	Ammoniphilus	plant	-	sorrel rhizosphere
OXLT	WP_122628753	nr	Firmicutes	Lucifera	freshwater sediment	-	acid rock drainage
OXLT	WP_132401094.1	nr	Actinobacteria	Kribbella	soil	-	catacomb biofilm
OXLT	WP_211329310	nr	Firmicutes	Ammoniphilus	plant	-	sorrel rhizosphere
OXLT	WP_218323993	nr	Firmicutes	Clostridium	soil	-	peatland
OXLT	WP_230626195	nr	Betaproteobacteria	Cupriavidus	subsurface	-	iron redox transition zone sediments and/or groundwater
OXLT	WP_254306651	nr	Firmicutes	Clostridium	compost	-	-
